# Supplementary material for: Transforming Palmyra Atoll to native-tree dominance will increase net carbon storage and reduce dissolved organic carbon reef runoff
Source: PLoS One. 2022 Jan 21;17(1):e0262621. doi: 10.1371/journal.pone.0262621 (PMC8782295; doi:10.1371/journal.pone.0262621)
Supplement: S1 File — (R) [file pone.0262621.s008.R]

# Wood Density Reply
rm(list=ls())
library(stats)
library(tidyverse)
library(purrr)
library(dplyr)
library(stringr)

setwd("~/Desktop/Palmyra Terrestrial Jul20/Working_Data_Mar_2021/Palmyra Wood Density")
wood_reply <- read_csv("Wood_Density_Reply.csv")
iica <- read_csv("IICA_Subset.csv")
pal_wood <- read_csv("Palmyra_Measurements.csv")

##########################################################
# Original Wood Density
#########################################################
# estimate means from 50 tropical species
# mean FSP
iica_1 <- drop_na(iica)
mean_FSP_rad <- mean(iica_1$FSP_radial)
mean_FSP_tan <- mean(iica_1$FSP_tangential)
mean_FSP <- (mean_FSP_rad + mean_FSP_tan)/2

# mean volumetric shrinkage
mean_Volumetric_Shrinkage <- mean(iica$Volumetric_Shrinkage)

# estimate BWD original
pal_wood <- pal_wood %>%
  mutate(
    Saturated_Vol_cm3 = 3.14159 * ((Saturated_Diameter_cm/2)^2) * Saturated_Width_cm,
    BWD_Original = Dry_Weight_g / Saturated_Vol_cm3
  )

# add in parameters
# fiber saturation point (S)
pal_wood$S <- mean_FSP # Mean of 50 tropical trees from IICA 1971
pal_wood$Volumetric_Shrinkage <- mean_Volumetric_Shrinkage / 100 # Mean of 51 tropical trees from Cordero 1971 (IICA)
pal_wood <- pal_wood %>%
  mutate(S = replace(S, Species == "Pisonia", 26.6)) %>% # Species specific from Cordero 1971 (IICA)
  mutate(Volumetric_Shrinkage = replace(Volumetric_Shrinkage, Species == "Pisonia", 0.155)) # Species specific from Cordero 1971 (IICA)

# Estimate some other properties
pal_wood <- pal_wood %>%
  mutate(
    Dry_Vol_cm3 = Saturated_Vol_cm3 - (Saturated_Vol_cm3 * Volumetric_Shrinkage),
    Saturated_Weight_g = Dry_Weight_g + (Saturated_Vol_cm3 - Dry_Vol_cm3),
    Saturated_Density_g_cm3 = Saturated_Weight_g / Saturated_Vol_cm3,
    Saturated_Moisture_Content = (Saturated_Weight_g - Dry_Weight_g) / Dry_Weight_g
  )

# Estimate BWD according to Vieilledent 2018 without using a volumetric correction factor
pal_wood <- pal_wood %>%
  mutate(
    w = Saturated_Moisture_Content * 100,
    R_T = 100 * (Saturated_Vol_cm3 - Dry_Vol_cm3) / Dry_Vol_cm3, # from Vieilledent 2018 p.3
    R = R_T/S,
    Cirad_WD = Saturated_Density_g_cm3 * (1-(R/100)*(S-w))/(1+w/100)
  )
view(pal_wood)

#########################################################
# add palmyra to outside values
#########################################################
wood_reply <- wood_reply %>%
  mutate(
    Cirad_WD = Wood_density * 0.828, # correction factor for D12, from Vieilledent 2018
  )

wd_comp <- wood_reply %>%
  select(Genus, Species, Kind, Source, Cirad_WD)
wd_comp$Correction <- "Other_Vieilledent"
colnames(wd_comp)[5] <- "Wood_density"

pal_comp <- pal_wood %>%
  select(Genus, Species, Kind, Source, Cirad_WD)
pal_comp$Correction <- "Palmyra_Vieilledent"
colnames(pal_comp)[5] <- "Wood_density"

pal_orig <- pal_wood %>% 
  select(Genus, Species, Kind, Source, BWD_Original)
pal_orig$Correction <- "Palmyra_Original"
colnames(pal_orig)[5] <- "Wood_density"

wd_comp <- bind_rows(wd_comp, pal_comp, pal_orig)

#########################################################
# plot figures
#########################################################
wd_comp$Genus <- as.factor(wd_comp$Genus)
wd_comp$Kind <- as.factor(wd_comp$Kind)
wd_comp$Species <- as.factor(wd_comp$Species)
wd_comp$Correction <- as.factor(wd_comp$Correction)
#wd_comp <- filter(wd_comp, Source != "CAR 2017")

# remove suspect hawaii samples
# this is because the pandanus values are derived from the GWDD and repeated for each species artificially inflating their values
# CAR 2017 data is not reliable
wd_comp <- filter(wd_comp, Source != "CAR 2017")

# Frequency plot of different measures
# all congenerics
ggplot(wd_comp, aes(x = Wood_density, fill = Correction)) +
  geom_density(color="#e9ecef", alpha=0.4, position = 'identity') +
  scale_fill_manual(values=c("#69b3a2", "#404080", "red")) +
  labs(fill="")
# all congenerics wrapped by genus
ggplot(wd_comp, aes(x = Wood_density, fill = Correction)) +
  geom_density(color="#e9ecef", alpha=0.4, position = 'identity') +
  scale_fill_manual(values=c("#69b3a2", "#404080", "red")) +
  labs(fill="") + 
  facet_wrap(~Genus)

# only species that occur at Palmyra
wd_comp_sp <- drop_na(wd_comp)
ggplot(wd_comp_sp, aes(x = Wood_density, fill = Correction)) +
  geom_density(color="#e9ecef", alpha=0.4, position = 'identity') +
  scale_fill_manual(values=c("#69b3a2", "#404080", "red")) +
  labs(fill="")

ggplot(wd_comp_sp, aes(x = Wood_density, fill = Correction)) +
  geom_density(color="#e9ecef", alpha=0.4, position = 'identity') +
  scale_fill_manual(values=c("#69b3a2", "#404080", "red")) +
  labs(fill="") + 
  facet_wrap(~Species)

# exclude terminalia and cordia
wd_comp_ex <- filter(wd_comp, Genus != "Terminalia")
wd_comp_ex <- filter(wd_comp_ex, Genus != "Cordia")
ggplot(wd_comp_ex, aes(x = Wood_density, fill = Correction)) +
  geom_density(color="#e9ecef", alpha=0.4, position = 'identity') +
  scale_fill_manual(values=c("#69b3a2", "#404080", "red")) +
  labs(fill="")

ggplot(wd_comp_ex, aes(x = Wood_density, fill = Correction)) +
  geom_density(color="#e9ecef", alpha=0.4, position = 'identity') +
  scale_fill_manual(values=c("#69b3a2", "#404080", "red")) +
  labs(fill="") + 
  facet_wrap(~Species)

# box plot all congenerics wrapped by genus
ggplot(wd_comp, aes(y = Wood_density, fill = Correction)) +
  geom_boxplot(alpha=0.4) +
  scale_fill_manual(values=c("#69b3a2", "#404080", "red")) +
  labs(fill="") + 
  theme(axis.text.x=element_blank(),
        axis.ticks.x=element_blank(),
        axis.title.y = element_text(size=16, face="bold"),
        axis.text.y=element_text(size=14, color = "black"),
        strip.text.x = element_text(size =  14)
  ) +
  ylab("Wood Density") +
  facet_wrap(~Genus)


#########################################################################################
# stats
Palmyra_Original <- filter(wd_comp, Correction == "Palmyra_Original")
Palmyra_Original <- select(Palmyra_Original, Wood_density)

Palmyra_Vieilledent <- filter(wd_comp, Correction == "Palmyra_Vieilledent")
Palmyra_Vieilledent <- select(Palmyra_Vieilledent, Wood_density)

# compare new to original
t1 <- t.test(Palmyra_Original, Palmyra_Vieilledent)
t1$p.value

# compare new to outside measures by genus
# Pisonia
Pisonia_Outside <- filter(wd_comp, Genus == "Pisonia" & Correction == "Other_Vieilledent")
Pisonia_Outside <- select(Pisonia_Outside, Wood_density)
Pisonia_Vieilledent <- filter(wd_comp, Genus == "Pisonia" & Correction == "Palmyra_Vieilledent")
Pisonia_Vieilledent <- select(Pisonia_Vieilledent, Wood_density)
t2 <- t.test(Pisonia_Outside, Pisonia_Vieilledent)
t2$p.value


       
