# Supplementary material for: Transforming Palmyra Atoll to native-tree dominance will increase net carbon storage and reduce dissolved organic carbon reef runoff
Source: PLoS One. 2022 Jan 21;17(1):e0262621. doi: 10.1371/journal.pone.0262621 (PMC8782295; doi:10.1371/journal.pone.0262621)
Supplement: S2 File — Table of basic wood density (BWD) values for tropical tree species from ICCA. (Table used in R code found in S1 File). (CSV) [file pone.0262621.s009.csv]

Species	BWD	Volumetric_Shrinkage	FSP_radial	FSP_tangential				S2. File. IICA Subset. Table of basic wood density (BWD) values for tropical tree species from ICCA. (Table used in R code found in S1 File)
Andira sp.	0.64	12.5	22.8	28.2
Apeiba aspera	0.27	8.7	26.5	29.2
Beilschmieda sp.	0.58	14.3	28.4	34
Bernoullia sp.	0.34	11.7	23.8	32.2
Bombacopsis sessilis	0.42	15.1	28	33
Brosimum sp.	0.88	13.3	24.6	26.6
Brosimum sp.	0.45	9.6	23.7	25.7
Pouteria sp.	0.73	16.5	23.5	30.1
Calophyllum brasiliense	0.47	13.4	NA	NA
Campnosperma panamensis	0.42	14.5	28	35
Carapa sp	0.56	14.6	25	34.2
Cassia sp.	0.59	12.2	24	25.4
Cavanillesia plantifolia	0.12	4.2	25.9	31.2
Cedrela tonduzii	0.36	8.3	24.4	30.6
Ceiba pentandra	0.24	6.9	24.2	27.7
Centrolobium yavizanum	0.65	9.7	20.5	21.8
Chrysophyllum sp.	0.58	16	26.7	29.3
Copafera aromatica	0.62	11.7	25	26.5
Cordia sp.	0.36	12.3	22.6	38
Cornus disciflora	0.55	14.5	32.5	35.6
Dialium guianense	0.93	11.7	23.2	26.6
Dialyanthera sp.	0.41	12	26	38
Didymopanax morototoni	0.53	15.2	26	34
Ilex sp.	0.41	10.9	23	29.4
Dussia sp.	0.46	12.3	25.2	28
Dussia sp.	0.46	10.6	23.5	26.8
Enterolobium schomburgkii	0.6	10.3	22	24
Eschweileara sp.	0.72	14.7	26.5	29
Eugenia sp.	0.84	20.1	28	39.8
Hasseltia foribunda	0.54	12.8	23.4	28.3
Hieronyma alchorneoides	0.6	13.6	30	36
Humiria sp.	0.83	16.9	26.2	28.2
Inga hayeseii	0.56	9.5	22.6	24
Laetia sp.	0.59	14.9	22.3	32.2
Lafoensia punicifolia	0.72	12.7	22.3	27.7
Lecythis tuyrana	0.61	14.4	28	33
Licania sp.	0.83	18.5	25.8	28
Miconia ibaquensis	0.61	13.6	24.4	32
Minquartia guianensis	0.75	10.3	22	24.8
Mora oleifera	0.74	12.5	25	26.5
Nectandra sp.	0.35	7.8	21.4	27.8
Ocotea austinii	0.48	14.8	27	36
Peltogyne mexicana	0.83	9.1	20	21.2
Persea caerulea	0.39	12.6	23.2	32.4
Persea veraguasensis	0.39	0.44	24	30.6
Pisonia sp.	0.42	15.5	24.2	29
Peoppogoa procera	0.71	12.4	22	28
Pouteria sp.	0.59	16.5	25.8	31.6
Prioria copaifera	0.45	11.5	25	29
Protium sp.	0.48	12.4	25.6	35
Homalium sp.	0.58	18.4	28.5	40
