# Supplementary material for: Transforming Palmyra Atoll to native-tree dominance will increase net carbon storage and reduce dissolved organic carbon reef runoff
Source: PLoS One. 2022 Jan 21;17(1):e0262621. doi: 10.1371/journal.pone.0262621 (PMC8782295; doi:10.1371/journal.pone.0262621)
Supplement: S3 File — Measurements of BWD from Palmyra Atoll samples. (Table used in R code found in S1 File). (CSV) [file pone.0262621.s010.csv]

Genus	Species	Kind	Source	DBH	Saturated_Width_cm	Saturated_Diameter_cm	Dry_Weight_g			S3. File. Palmyra Measurements. Measurements of BWD from Palmyra Atoll samples. (Table used in R code found in S1 File)
Heliotropium	Heliotropium_foertheranium	Palmyra	Empirical	19.41691946	1.2	5.9	11.38
Heliotropium	Heliotropium_foertheranium	Palmyra	Empirical	19.41691946	2.1	6	16.22
Heliotropium	Heliotropium_foertheranium	Palmyra	Empirical	19.41691946	2.2	6.1	19.07
Heliotropium	Heliotropium_foertheranium	Palmyra	Empirical	24.19157178	1.2	3.4	3.06
Heliotropium	Heliotropium_foertheranium	Palmyra	Empirical	24.19157178	0.9	3.2	2.35
Heliotropium	Heliotropium_foertheranium	Palmyra	Empirical	24.19157178	1	3.4	2.49
Heliotropium	Heliotropium_foertheranium	Palmyra	Empirical	31.51270535	1.3	3.3	2.87
Heliotropium	Heliotropium_foertheranium	Palmyra	Empirical	31.51270535	1.1	2.9	2.71
Heliotropium	Heliotropium_foertheranium	Palmyra	Empirical	31.51270535	0.9	2.9	2.62
Heliotropium	Heliotropium_foertheranium	Palmyra	Empirical	12.57325112	1.3	3.8	3.66
Heliotropium	Heliotropium_foertheranium	Palmyra	Empirical	12.57325112	1.2	3.6	4.05
Heliotropium	Heliotropium_foertheranium	Palmyra	Empirical	12.57325112	1.4	3.7	4.65
Heliotropium	Heliotropium_foertheranium	Palmyra	Empirical	10.50423512	1.7	3.4	3.56
Heliotropium	Heliotropium_foertheranium	Palmyra	Empirical	10.50423512	1.5	3.3	2.95
Heliotropium	Heliotropium_foertheranium	Palmyra	Empirical	10.50423512	1.6	3.3	3.52
Pandanus	Pandanus_tectorius	Palmyra	Empirical	14.32395698	2.1	8	12.52
Pandanus	Pandanus_tectorius	Palmyra	Empirical	14.32395698	2.8	7.8	13.04
Pandanus	Pandanus_tectorius	Palmyra	Empirical	14.32395698	2	8	12.39
Pandanus	Pandanus_tectorius	Palmyra	Empirical	14.32395698	2.6	8	17.16
Pandanus	Pandanus_tectorius	Palmyra	Empirical	14.32395698	2.9	7.8	14.86
Pandanus	Pandanus_tectorius	Palmyra	Empirical	14.32395698	2.5	8	16.32
Pandanus	Pandanus_tectorius	Palmyra	Empirical	20.69016008	1.1	5.8	2.4
Pandanus	Pandanus_tectorius	Palmyra	Empirical	20.69016008	1	5.7	2.34
Pandanus	Pandanus_tectorius	Palmyra	Empirical	20.69016008	0.8	5.7	2.03
Pandanus	Pandanus_tectorius	Palmyra	Empirical	18.14367884	0.9	8.9	14.7
Pandanus	Pandanus_tectorius	Palmyra	Empirical	18.14367884	0.8	8.7	13.08
Pandanus	Pandanus_tectorius	Palmyra	Empirical	18.14367884	1	8.8	17.99
Pandanus	Pandanus_tectorius	Palmyra	Empirical	20.37184992	1	7	6.81
Pandanus	Pandanus_tectorius	Palmyra	Empirical	20.37184992	1.4	7.1	8.82
Pandanus	Pandanus_tectorius	Palmyra	Empirical	20.37184992	0.8	7.2	5.42
Pandanus	Pandanus_tectorius	Palmyra	Empirical	19.0986093	2.8	6.6	6.38
Pandanus	Pandanus_tectorius	Palmyra	Empirical	19.0986093	2.1	6.6	4.34
Pandanus	Pandanus_tectorius	Palmyra	Empirical	19.0986093	2.1	6.6	6.24
Pandanus	Pandanus_tectorius	Palmyra	Empirical	19.0986093	1.8	6.6	4.31
Pandanus	Pandanus_tectorius	Palmyra	Empirical	19.0986093	2.2	6.6	5.58
Pandanus	Pandanus_tectorius	Palmyra	Empirical	19.0986093	3	6.6	10.17
Pisonia	Pisonia_grandis	Palmyra	Empirical	340.5918659	1	4.2	2.84
Pisonia	Pisonia_grandis	Palmyra	Empirical	340.5918659	1.1	4.7	3.18
Pisonia	Pisonia_grandis	Palmyra	Empirical	340.5918659	1.2	4.2	3.3
Pisonia	Pisonia_grandis	Palmyra	Empirical	350	1.3	3.3	2.03
Pisonia	Pisonia_grandis	Palmyra	Empirical	350	1.1	3.3	1.67
Pisonia	Pisonia_grandis	Palmyra	Empirical	350	0.9	3.2	1.25
Pisonia	Pisonia_grandis	Palmyra	Empirical	30.23946473	1.3	1.8	0.73
Pisonia	Pisonia_grandis	Palmyra	Empirical	30.23946473	1.1	1.9	0.69
Pisonia	Pisonia_grandis	Palmyra	Empirical	30.23946473	1.2	1.9	0.73
Pisonia	Pisonia_grandis	Palmyra	Empirical	57.61413806	1.3	2.8	0.97
Pisonia	Pisonia_grandis	Palmyra	Empirical	57.61413806	1.5	2.5	1.37
Pisonia	Pisonia_grandis	Palmyra	Empirical	57.61413806	1.2	2.4	1.2
Pisonia	Pisonia_grandis	Palmyra	Empirical	27.85213857	1.1	1.8	0.65
Pisonia	Pisonia_grandis	Palmyra	Empirical	27.85213857	1.2	1.6	0.56
Pisonia	Pisonia_grandis	Palmyra	Empirical	27.85213857	1.1	1.9	0.67
Pisonia	Pisonia_grandis	Palmyra	Empirical	28.96622411	1.5	3.1	2.19
Pisonia	Pisonia_grandis	Palmyra	Empirical	28.96622411	1.6	3.3	2.26
Pisonia	Pisonia_grandis	Palmyra	Empirical	28.96622411	1.4	3.3	2.04
Pisonia	Pisonia_grandis	Palmyra	Empirical	18.78029915	2.4	4.1	7.71
Pisonia	Pisonia_grandis	Palmyra	Empirical	18.78029915	1.9	4.9	6.38
Pisonia	Pisonia_grandis	Palmyra	Empirical	18.78029915	2.4	4.7	7.39
Scaevola	Scaevola_sericea	Palmyra	Empirical	5.411272636	0.9	2.4	2.34
Scaevola	Scaevola_sericea	Palmyra	Empirical	5.411272636	1.2	3.3	2.39
Scaevola	Scaevola_sericea	Palmyra	Empirical	5.411272636	0.6	3.5	2.22
