# Supplementary material for: Transforming Palmyra Atoll to native-tree dominance will increase net carbon storage and reduce dissolved organic carbon reef runoff
Source: PLoS One. 2022 Jan 21;17(1):e0262621. doi: 10.1371/journal.pone.0262621 (PMC8782295; doi:10.1371/journal.pone.0262621)
Supplement: S4 File — BWD measurements of Palmyra Atoll tree species and congeners from other sources. (Table used in R code found in S1 File). (CSV) [file pone.0262621.s011.csv]

Record	Wood_density	Genus	Species	Kind	Location	Source	Method			S4. File. Wood Density Values. BWD measurements of Palmyra Atoll tree species and congeners from other sources. (Table used in R code found in S1 File).
Cocos nucifera	0.52	Cocos	Cocos_nucifera	Other	Hawaii	CAR 2017
Cocos spp.	0.48	Cocos		Other	Hawaii	CAR 2017
Cordia aspera	0.474	Cordia		Other	Hawaii	CAR 2017
Cordia collococca	0.52	Cordia		Other	Hawaii	CAR 2017
Cordia dichotoma	0.38	Cordia		Other	Hawaii	CAR 2017
Cordia micronesica	0.474	Cordia		Other	Hawaii	CAR 2017
Cordia sebestena	0.52	Cordia		Other	Hawaii	CAR 2017
Cordia spp.	0.474	Cordia		Other	Hawaii	CAR 2017
Cordia subcordata	0.48216	Cordia	Cordia_subcordata	Other	Hawaii	CAR 2017
Hibiscus arnottianus	0.4262	Hibiscus		Other	Hawaii	CAR 2017
Hibiscus brackenridgei	0.4262	Hibiscus		Other	Hawaii	CAR 2017
Hibiscus calyphyllus	0.4262	Hibiscus		Other	Hawaii	CAR 2017
Hibiscus clayi	0.4262	Hibiscus		Other	Hawaii	CAR 2017
Hibiscus elatus	0.52	Hibiscus		Other	Hawaii	CAR 2017
Hibiscus kokio	0.4262	Hibiscus		Other	Hawaii	CAR 2017
Hibiscus macrophyllus	0.32	Hibiscus		Other	Hawaii	CAR 2017
Hibiscus mutabilis	0.4262	Hibiscus		Other	Hawaii	CAR 2017
Hibiscus spp.	0.4262	Hibiscus		Other	Hawaii	CAR 2017
Hibiscus tiliaceus	0.52	Hibiscus	Hibiscus_tiliaceus	Other	Hawaii	CAR 2017
Hibiscus waimeae	0.4262	Hibiscus	Hibiscus_tiliaceus	Other	Hawaii	CAR 2017
Pandanus aimiriikensis	0.3309	Pandanus		Other	Hawaii	CAR 2017
Pandanus cominsii	0.3309	Pandanus		Other	Hawaii	CAR 2017
Pandanus compressus	0.3309	Pandanus		Other	Hawaii	CAR 2017
Pandanus cylindricus	0.3309	Pandanus		Other	Hawaii	CAR 2017
Pandanus dilatatus	0.3309	Pandanus		Other	Hawaii	CAR 2017
Pandanus divergens	0.3309	Pandanus		Other	Hawaii	CAR 2017
Pandanus dubius	0.3309	Pandanus		Other	Hawaii	CAR 2017
Pandanus duriocarpus	0.3309	Pandanus		Other	Hawaii	CAR 2017
Pandanus enchabiensis	0.3309	Pandanus		Other	Hawaii	CAR 2017
Pandanus fischerianus	0.3309	Pandanus		Other	Hawaii	CAR 2017
Pandanus fragrans	0.3309	Pandanus		Other	Hawaii	CAR 2017
Pandanus hosinoi	0.3309	Pandanus		Other	Hawaii	CAR 2017
Pandanus jaluitensis	0.3309	Pandanus		Other	Hawaii	CAR 2017
Pandanus japensis	0.331	Pandanus		Other	Hawaii	CAR 2017
Pandanus kanehirae	0.3309	Pandanus		Other	Hawaii	CAR 2017
Pandanus korrensis	0.3309	Pandanus		Other	Hawaii	CAR 2017
Pandanus lakatwa	0.3309	Pandanus		Other	Hawaii	CAR 2017
Pandanus laticanaliculatus	0.3309	Pandanus		Other	Hawaii	CAR 2017
Pandanus macrocephalus	0.3309	Pandanus		Other	Hawaii	CAR 2017
Pandanus macrojeanneretia	0.3309	Pandanus		Other	Hawaii	CAR 2017
Pandanus menne	0.3309	Pandanus		Other	Hawaii	CAR 2017
Pandanus obliquus	0.3309	Pandanus		Other	Hawaii	CAR 2017
Pandanus odontoides	0.3309	Pandanus		Other	Hawaii	CAR 2017
Pandanus palawensis	0.3309	Pandanus		Other	Hawaii	CAR 2017
Pandanus patina	0.3309	Pandanus		Other	Hawaii	CAR 2017
Pandanus peliliuensis	0.3309	Pandanus		Other	Hawaii	CAR 2017
Pandanus ponapensis	0.3309	Pandanus		Other	Hawaii	CAR 2017
Pandanus pulposus	0.3309	Pandanus		Other	Hawaii	CAR 2017
Pandanus rectangulatus	0.3309	Pandanus		Other	Hawaii	CAR 2017
Pandanus reineckei	0.3309	Pandanus		Other	Hawaii	CAR 2017
Pandanus rotundatus	0.3309	Pandanus		Other	Hawaii	CAR 2017
Pandanus spp.	0.3309	Pandanus		Other	Hawaii	CAR 2017
Pandanus tectorius	0.3309	Pandanus	Pandanus_tectorius	Other	Hawaii	CAR 2017
Pandanus tolotomensis	0.3309	Pandanus		Other	Hawaii	CAR 2017
Pandanus trukensis	0.3309	Pandanus		Other	Hawaii	CAR 2017
Pandanus utilis	0.52	Pandanus		Other	Hawaii	CAR 2017
Pandanus variegatus	0.3309	Pandanus		Other	Hawaii	CAR 2017
Pisonia brunoniana	0.30135	Pisonia		Other	Hawaii	CAR 2017
Pisonia grandis	0.30135	Pisonia	Pisonia_grandis	Other	Hawaii	CAR 2017
Pisonia sandwicensis	0.30135	Pisonia		Other	Hawaii	CAR 2017
Pisonia spp.	0.30135	Pisonia		Other	Hawaii	CAR 2017
Pisonia umbellifera	0.24	Pisonia		Other	Hawaii	CAR 2017
Pisonia wagneriana	0.30135	Pisonia		Other	Hawaii	CAR 2017
Scaevola cerasifolia	0.5	Scaevola	Scaevola_sericea	Other	Hawaii	CAR 2017
Scaevola chamissoniana	0.5	Scaevola		Other	Hawaii	CAR 2017
Scaevola gaudichaudiana	0.5	Scaevola		Other	Hawaii	CAR 2017
Scaevola procera	0.5	Scaevola		Other	Hawaii	CAR 2017
Scaevola spp.	0.5	Scaevola		Other	Hawaii	CAR 2017
Terminalia carolinensis	0.50274	Terminalia		Other	Hawaii	CAR 2017
Terminalia catappa	0.52	Terminalia		Other	Hawaii	CAR 2017
Terminalia crassipes	0.50274	Terminalia		Other	Hawaii	CAR 2017
Terminalia edulis	0.50274	Terminalia		Other	Hawaii	CAR 2017
Terminalia kaernbachii	0.39606	Terminalia		Other	Hawaii	CAR 2017
Terminalia litoralis	0.52	Terminalia		Other	Hawaii	CAR 2017
Terminalia myriocarpa	0.52	Terminalia		Other	Hawaii	CAR 2017
Terminalia richii	0.47355	Terminalia		Other	Hawaii	CAR 2017
Terminalia samoensis	0.50274	Terminalia		Other	Hawaii	CAR 2017
Terminalia spp.	0.52	Terminalia		Other	Hawaii	CAR 2017
Tournefortia argentea	0.47	Heliotropium	Heliotropium_foertheranium	Other	Hawaii	CAR 2017	(Ovendry_weight / Green_volume)
Tournefortia spp.	0.47	Heliotropium		Other	Hawaii	CAR 2017	(Ovendry_weight / Green_volume)
Cocos nucifera	0.38	Cocos	Cocos_nucifera	Other	Tropical Asia	Cirad	(Ovendry_weight / Green_volume)
Cocos nucifera	0.83	Cocos	Cocos_nucifera	Other	Tropical Asia	Cirad	(Ovendry_weight / Green_volume)
Cocos nucifera	0.43	Cocos	Cocos_nucifera	Other	Tropical Asia	Cirad	(Ovendry_weight / Green_volume)
Cocos sp	0.85	Cocos		Other	Tropical Asia	Cirad	(Ovendry_weight / Green_volume)
Cordia alliodora	0.52	Cordia		Other	Tropics	Cirad	(Ovendry_weight / Green_volume)
Cordia alliodora	0.61	Cordia		Other	Tropics	Cirad	(Ovendry_weight / Green_volume)
Cordia alliodora	0.49	Cordia		Other	Tropics	Cirad	(Ovendry_weight / Green_volume)
Cordia alliodora	0.41	Cordia		Other	Tropics	Cirad	(Ovendry_weight / Green_volume)
Cordia collococca	0.46	Cordia		Other	Tropics	Cirad	(Ovendry_weight / Green_volume)
Cordia goeldiana	0.56	Cordia		Other	Tropics	Cirad	(Ovendry_weight / Green_volume)
Cordia goeldiana	0.6	Cordia		Other	Tropics	Cirad	(Ovendry_weight / Green_volume)
Cordia platythyrsa	0.41	Cordia		Other	Tropics	Cirad	(Ovendry_weight / Green_volume)
Cordia trichotoma	0.55	Cordia		Other	Tropics	Cirad	(Ovendry_weight / Green_volume)
Hibiscus lasiococcus	0.38	Hibiscus		Other	Tropics	Cirad	(Ovendry_weight / Green_volume)
Hibiscus lasiococcus	0.38	Hibiscus		Other	Tropics	Cirad	(Ovendry_weight / Green_volume)
Hibiscus lasiococcus	0.45	Hibiscus		Other	Tropics	Cirad	(Ovendry_weight / Green_volume)
Hibiscus tiliaceus	0.53	Hibiscus	Hibiscus_tiliaceus	Other	Tropics	Cirad	(Ovendry_weight / Green_volume)
Hibiscus tiliaceus	0.52	Hibiscus	Hibiscus_tiliaceus	Other	Tropics	Cirad	(Ovendry_weight / Green_volume)
Hibiscus tiliaceus	0.5	Hibiscus	Hibiscus_tiliaceus	Other	Tropics	Cirad	(Ovendry_weight / Green_volume)
Hibiscus tiliaceus	0.53	Hibiscus	Hibiscus_tiliaceus	Other	Tropics	Cirad	(Ovendry_weight / Green_volume)
Hibiscus tiliaceus	0.63	Hibiscus	Hibiscus_tiliaceus	Other	Tropics	Cirad	(Ovendry_weight / Green_volume)
Terminalia amazonia	0.9	Terminalia		Other	Tropics	Cirad	(Ovendry_weight / Green_volume)
Terminalia avicennioides	0.89	Terminalia		Other	Tropics	Cirad	(Ovendry_weight / Green_volume)
Terminalia bellirica	0.63	Terminalia		Other	Tropics	Cirad	(Ovendry_weight / Green_volume)
Terminalia benzoin	0.85	Terminalia		Other	Tropics	Cirad	(Ovendry_weight / Green_volume)
Terminalia catappa	0.68	Terminalia	Terminalia_catappa	Other	Tropics	Cirad	(Ovendry_weight / Green_volume)
Terminalia catappa	0.53	Terminalia	Terminalia_catappa	Other	Tropics	Cirad	(Ovendry_weight / Green_volume)
Terminalia catappa	0.57	Terminalia	Terminalia_catappa	Other	Tropics	Cirad	(Ovendry_weight / Green_volume)
Terminalia catappa	0.5	Terminalia	Terminalia_catappa	Other	Tropics	Cirad	(Ovendry_weight / Green_volume)
Terminalia catappa	0.51	Terminalia	Terminalia_catappa	Other	Tropics	Cirad	(Ovendry_weight / Green_volume)
Terminalia catappa	0.52	Terminalia	Terminalia_catappa	Other	Tropics	Cirad	(Ovendry_weight / Green_volume)
Terminalia catappa	0.48	Terminalia	Terminalia_catappa	Other	Tropics	Cirad	(Ovendry_weight / Green_volume)
Terminalia catappa	0.46	Terminalia	Terminalia_catappa	Other	Tropics	Cirad	(Ovendry_weight / Green_volume)
Terminalia guianensis	0.89	Terminalia		Other	Tropics	Cirad	(Ovendry_weight / Green_volume)
Terminalia guianensis	0.89	Terminalia		Other	Tropics	Cirad	(Ovendry_weight / Green_volume)
Terminalia ivorensis	0.51	Terminalia		Other	Tropics	Cirad	(Ovendry_weight / Green_volume)
Terminalia ivorensis	0.55	Terminalia		Other	Tropics	Cirad	(Ovendry_weight / Green_volume)
Terminalia ivorensis	0.58	Terminalia		Other	Tropics	Cirad	(Ovendry_weight / Green_volume)
Terminalia ivorensis	0.45	Terminalia		Other	Tropics	Cirad	(Ovendry_weight / Green_volume)
Terminalia ivorensis	0.51	Terminalia		Other	Tropics	Cirad	(Ovendry_weight / Green_volume)
Terminalia ivorensis	0.5	Terminalia		Other	Tropics	Cirad	(Ovendry_weight / Green_volume)
Terminalia ivorensis	0.41	Terminalia		Other	Tropics	Cirad	(Ovendry_weight / Green_volume)
Terminalia ivorensis	0.48	Terminalia		Other	Tropics	Cirad	(Ovendry_weight / Green_volume)
Terminalia ivorensis	0.58	Terminalia		Other	Tropics	Cirad	(Ovendry_weight / Green_volume)
Terminalia ivorensis	0.39	Terminalia		Other	Tropics	Cirad	(Ovendry_weight / Green_volume)
Terminalia mantaly	0.64	Terminalia		Other	Tropics	Cirad	(Ovendry_weight / Green_volume)
Terminalia mantaly	0.64	Terminalia		Other	Tropics	Cirad	(Ovendry_weight / Green_volume)
Terminalia mantaly	0.63	Terminalia		Other	Tropics	Cirad	(Ovendry_weight / Green_volume)
Terminalia mantaly	0.69	Terminalia		Other	Tropics	Cirad	(Ovendry_weight / Green_volume)
Terminalia mantaly	0.65	Terminalia		Other	Tropics	Cirad	(Ovendry_weight / Green_volume)
Terminalia sp	0.84	Terminalia		Other	Tropics	Cirad	(Ovendry_weight / Green_volume)
Terminalia superba	0.48	Terminalia		Other	Tropics	Cirad	(Ovendry_weight / Green_volume)
Terminalia superba	0.57	Terminalia		Other	Tropics	Cirad	(Ovendry_weight / Green_volume)
Terminalia superba	0.64	Terminalia		Other	Tropics	Cirad	(Ovendry_weight / Green_volume)
Terminalia superba	0.54	Terminalia		Other	Tropics	Cirad	(Ovendry_weight / Green_volume)
Terminalia superba	0.62	Terminalia		Other	Tropics	Cirad	(Ovendry_weight / Green_volume)
Terminalia superba	0.57	Terminalia		Other	Tropics	Cirad	(Ovendry_weight / Green_volume)
Terminalia superba	0.54	Terminalia		Other	Tropics	Cirad	(Ovendry_weight / Green_volume)
Terminalia superba	0.44	Terminalia		Other	Tropics	Cirad	(Ovendry_weight / Green_volume)
Terminalia superba	0.55	Terminalia		Other	Tropics	Cirad	(Ovendry_weight / Green_volume)
Terminalia superba	0.49	Terminalia		Other	Tropics	Cirad	(Ovendry_weight / Green_volume)
Terminalia superba	0.56	Terminalia		Other	Tropics	Cirad	(Ovendry_weight / Green_volume)
Terminalia superba	0.53	Terminalia		Other	Tropics	Cirad	(Ovendry_weight / Green_volume)
Terminalia superba	0.52	Terminalia		Other	Tropics	Cirad	(Ovendry_weight / Green_volume)
Terminalia superba	0.52	Terminalia		Other	Tropics	Cirad	(Ovendry_weight / Green_volume)
Terminalia superba	0.52	Terminalia		Other	Tropics	Cirad	(Ovendry_weight / Green_volume)
Terminalia superba	0.6	Terminalia		Other	Tropics	Cirad	(Ovendry_weight / Green_volume)
Terminalia superba	0.64	Terminalia		Other	Tropics	Cirad	(Ovendry_weight / Green_volume)
Terminalia superba	0.59	Terminalia		Other	Tropics	Cirad	(Ovendry_weight / Green_volume)
Terminalia superba	0.56	Terminalia		Other	Tropics	Cirad	(Ovendry_weight / Green_volume)
Terminalia superba	0.52	Terminalia		Other	Tropics	Cirad	(Ovendry_weight / Green_volume)
Terminalia superba	0.49	Terminalia		Other	Tropics	Cirad	(Ovendry_weight / Green_volume)
Terminalia superba	0.5	Terminalia		Other	Tropics	Cirad	(Ovendry_weight / Green_volume)
Terminalia superba	0.55	Terminalia		Other	Tropics	Cirad	(Ovendry_weight / Green_volume)
Terminalia superba	0.58	Terminalia		Other	Tropics	Cirad	(Ovendry_weight / Green_volume)
Terminalia superba	0.45	Terminalia		Other	Tropics	Cirad	(Ovendry_weight / Green_volume)
Terminalia superba	0.73	Terminalia		Other	Tropics	Cirad	(Ovendry_weight / Green_volume)
Terminalia superba	0.46	Terminalia		Other	Tropics	Cirad	(Ovendry_weight / Green_volume)
Terminalia superba	0.63	Terminalia		Other	Tropics	Cirad	(Ovendry_weight / Green_volume)
Terminalia superba	0.42	Terminalia		Other	Tropics	Cirad	(Ovendry_weight / Green_volume)
Terminalia superba	0.57	Terminalia		Other	Tropics	Cirad	(Ovendry_weight / Green_volume)
Terminalia superba	0.5	Terminalia		Other	Tropics	Cirad	(Ovendry_weight / Green_volume)
Terminalia superba	0.53	Terminalia		Other	Tropics	Cirad	(Ovendry_weight / Green_volume)
Terminalia superba	0.4	Terminalia		Other	Tropics	Cirad	(Ovendry_weight / Green_volume)
Terminalia superba	0.43	Terminalia		Other	Tropics	Cirad	(Ovendry_weight / Green_volume)
Terminalia superba	0.37	Terminalia		Other	Tropics	Cirad	(Ovendry_weight / Green_volume)
Terminalia superba	0.58	Terminalia		Other	Tropics	Cirad	(Ovendry_weight / Green_volume)
Terminalia superba	0.57	Terminalia		Other	Tropics	Cirad	(Ovendry_weight / Green_volume)
Terminalia superba	0.68	Terminalia		Other	Tropics	Cirad	(Ovendry_weight / Green_volume)
Terminalia superba	0.66	Terminalia		Other	Tropics	Cirad	(Ovendry_weight / Green_volume)
Terminalia superba	0.57	Terminalia		Other	Tropics	Cirad	(Ovendry_weight / Green_volume)
Terminalia superba	0.57	Terminalia		Other	Tropics	Cirad	(Ovendry_weight / Green_volume)
Terminalia superba	0.64	Terminalia		Other	Tropics	Cirad	(Ovendry_weight / Green_volume)
Terminalia superba	0.54	Terminalia		Other	Tropics	Cirad	(Ovendry_weight / Green_volume)
Terminalia superba	0.59	Terminalia		Other	Tropics	Cirad	(Ovendry_weight / Green_volume)
Terminalia superba	0.58	Terminalia		Other	Tropics	Cirad	(Ovendry_weight / Green_volume)
Terminalia superba	0.66	Terminalia		Other	Tropics	Cirad	(Ovendry_weight / Green_volume)
Terminalia superba	0.51	Terminalia		Other	Tropics	Cirad	(Ovendry_weight / Green_volume)
Terminalia superba	0.68	Terminalia		Other	Tropics	Cirad	(Ovendry_weight / Green_volume)
Terminalia superba	0.6	Terminalia		Other	Tropics	Cirad	(Ovendry_weight / Green_volume)
Terminalia superba	0.57	Terminalia		Other	Tropics	Cirad	(Ovendry_weight / Green_volume)
Terminalia superba	0.58	Terminalia		Other	Tropics	Cirad	(Ovendry_weight / Green_volume)
Terminalia superba	0.6	Terminalia		Other	Tropics	Cirad	(Ovendry_weight / Green_volume)
Terminalia superba	0.54	Terminalia		Other	Tropics	Cirad	(Ovendry_weight / Green_volume)
Terminalia superba	0.52	Terminalia		Other	Tropics	Cirad	(Ovendry_weight / Green_volume)
Terminalia superba	0.44	Terminalia		Other	Tropics	Cirad	(Ovendry_weight / Green_volume)
Terminalia superba	0.55	Terminalia		Other	Tropics	Cirad	(Ovendry_weight / Green_volume)
Terminalia superba	0.6	Terminalia		Other	Tropics	Cirad	(Ovendry_weight / Green_volume)
Terminalia superba	0.52	Terminalia		Other	Tropics	Cirad	(Ovendry_weight / Green_volume)
Terminalia superba	0.55	Terminalia		Other	Tropics	Cirad	(Ovendry_weight / Green_volume)
Terminalia superba	0.54	Terminalia		Other	Tropics	Cirad	(Ovendry_weight / Green_volume)
Terminalia superba	0.58	Terminalia		Other	Tropics	Cirad	(Ovendry_weight / Green_volume)
Terminalia superba	0.65	Terminalia		Other	Tropics	Cirad	(Ovendry_weight / Green_volume)
Terminalia superba	0.53	Terminalia		Other	Tropics	Cirad	(Ovendry_weight / Green_volume)
Terminalia superba	0.55	Terminalia		Other	Tropics	Cirad	(Ovendry_weight / Green_volume)
Terminalia superba	0.55	Terminalia		Other	Tropics	Cirad	(Ovendry_weight / Green_volume)
Terminalia superba	0.53	Terminalia		Other	Tropics	Cirad	(Ovendry_weight / Green_volume)
Terminalia superba	0.48	Terminalia		Other	Tropics	Cirad	(Ovendry_weight / Green_volume)
Terminalia superba	0.42	Terminalia		Other	Tropics	Cirad	(Ovendry_weight / Green_volume)
Terminalia superba	0.6	Terminalia		Other	Tropics	Cirad	(Ovendry_weight / Green_volume)
Terminalia superba	0.63	Terminalia		Other	Tropics	Cirad	(Ovendry_weight / Green_volume)
Terminalia superba	0.59	Terminalia		Other	Tropics	Cirad	(Ovendry_weight / Green_volume)
Terminalia superba	0.61	Terminalia		Other	Tropics	Cirad	(Ovendry_weight / Green_volume)
Terminalia superba	0.61	Terminalia		Other	Tropics	Cirad	(Ovendry_weight / Green_volume)
Terminalia superba	0.52	Terminalia		Other	Tropics	Cirad	(Ovendry_weight / Green_volume)
Terminalia superba	0.47	Terminalia		Other	Tropics	Cirad	(Ovendry_weight / Green_volume)
Terminalia superba	0.46	Terminalia		Other	Tropics	Cirad	(Ovendry_weight / Green_volume)
Terminalia superba	0.51	Terminalia		Other	Tropics	Cirad	(Ovendry_weight / Green_volume)
Terminalia superba	0.55	Terminalia		Other	Tropics	Cirad	(Ovendry_weight / Green_volume)
Terminalia superba	0.55	Terminalia		Other	Tropics	Cirad	(Ovendry_weight / Green_volume)
Terminalia superba	0.69	Terminalia		Other	Tropics	Cirad	(Ovendry_weight / Green_volume)
Terminalia superba	0.44	Terminalia		Other	Tropics	Cirad	(Ovendry_weight / Green_volume)
Terminalia superba	0.56	Terminalia		Other	Tropics	Cirad	(Ovendry_weight / Green_volume)
Terminalia superba	0.4	Terminalia		Other	Tropics	Cirad	(Ovendry_weight / Green_volume)
Terminalia superba	0.55	Terminalia		Other	Tropics	Cirad	(Ovendry_weight / Green_volume)
Terminalia superba	0.54	Terminalia		Other	Tropics	Cirad	(Ovendry_weight / Green_volume)
Terminalia superba	0.54	Terminalia		Other	Tropics	Cirad	(Ovendry_weight / Green_volume)
Terminalia superba	0.45	Terminalia		Other	Tropics	Cirad	(Ovendry_weight / Green_volume)
Terminalia superba	0.45	Terminalia		Other	Tropics	Cirad	(Ovendry_weight / Green_volume)
Terminalia superba	0.43	Terminalia		Other	Tropics	Cirad	(Ovendry_weight / Green_volume)
Terminalia superba	0.46	Terminalia		Other	Tropics	Cirad	(Ovendry_weight / Green_volume)
Terminalia tetrandra	0.65	Terminalia		Other	Tropics	Cirad	(Ovendry_weight / Green_volume)
Terminalia tetrandra	0.63	Terminalia		Other	Tropics	Cirad	(Ovendry_weight / Green_volume)
Terminalia tetrandra	0.62	Terminalia		Other	Tropics	Cirad	(Ovendry_weight / Green_volume)
Cordia abyssinica	0.577	Cordia		Other	Africa (extratropical)	GWDD	(Ovendry_weight / Green_volume)
Cordia africana	0.517	Cordia		Other	Africa (tropical)	GWDD	(Ovendry_weight / Green_volume)
Cordia africana	0.416	Cordia		Other	Africa (tropical)	GWDD	(Ovendry_weight / Green_volume)
Cordia africana	0.465	Cordia		Other	Africa (tropical)	GWDD	(Ovendry_weight / Green_volume)
Cordia alliodora	0.49	Cordia		Other	South America (tropical)	GWDD	(Ovendry_weight / Green_volume)
Cordia alliodora	0.47	Cordia		Other	South America (tropical)	GWDD	(Ovendry_weight / Green_volume)
Cordia alliodora	0.91	Cordia		Other	South America (extratropical)	GWDD	(Ovendry_weight / Green_volume)
Cordia alliodora	0.52	Cordia		Other	Central America (tropical)	GWDD	(Ovendry_weight / Green_volume)
Cordia alliodora	0.33	Cordia		Other	Central America (tropical)	GWDD	(Ovendry_weight / Green_volume)
Cordia alliodora	0.57	Cordia		Other	Central America (tropical)	GWDD	(Ovendry_weight / Green_volume)
Cordia alliodora	0.73	Cordia		Other	Mexico	GWDD	(Ovendry_weight / Green_volume)
Cordia alliodora	0.482	Cordia		Other	South America (tropical)	GWDD	(Ovendry_weight / Green_volume)
Cordia alliodora	0.482	Cordia		Other	South America (tropical)	GWDD	(Ovendry_weight / Green_volume)
Cordia alliodora	0.5	Cordia		Other	South America (tropical)	GWDD	(Ovendry_weight / Green_volume)
Cordia alliodora	0.39	Cordia		Other	South America (tropical)	GWDD	(Ovendry_weight / Green_volume)
Cordia alliodora	0.48	Cordia		Other	Mexico	GWDD	(Ovendry_weight / Green_volume)
Cordia alliodora	0.41	Cordia		Other	South America (tropical)	GWDD	(Ovendry_weight / Green_volume)
Cordia americana	0.688	Cordia		Other	South America (extratropical)	GWDD	(Ovendry_weight / Green_volume)
Cordia bicolor	0.46	Cordia		Other	South America (tropical)	GWDD	(Ovendry_weight / Green_volume)
Cordia bicolor	0.49	Cordia		Other	South America (tropical)	GWDD	(Ovendry_weight / Green_volume)
Cordia borinquensis	0.7	Cordia		Other	South America (tropical)	GWDD	(Ovendry_weight / Green_volume)
Cordia caffra	0.723	Cordia		Other	Africa (tropical)	GWDD	(Ovendry_weight / Green_volume)
Cordia cicatricosa	0.41	Cordia		Other	South America (tropical)	GWDD	(Ovendry_weight / Green_volume)
Cordia collococca	0.47	Cordia		Other	South America (tropical)	GWDD	(Ovendry_weight / Green_volume)
Cordia collococca	0.38	Cordia		Other	Central America (tropical)	GWDD	(Ovendry_weight / Green_volume)
Cordia collococca	0.41	Cordia		Other	South America (tropical)	GWDD	(Ovendry_weight / Green_volume)
Cordia dentata	0.47	Cordia		Other	Central America (tropical)	GWDD	(Ovendry_weight / Green_volume)
Cordia dentata	0.53	Cordia		Other	Mexico	GWDD	(Ovendry_weight / Green_volume)
Cordia dichotoma	0.456	Cordia		Other	Australia/PNG (tropical)	GWDD	(Ovendry_weight / Green_volume)
Cordia dichotoma	0.39	Cordia		Other	Australia/PNG (tropical)	GWDD	(Ovendry_weight / Green_volume)
Cordia dichotoma	0.38	Cordia		Other	South-East Asia (tropical)	GWDD	(Ovendry_weight / Green_volume)
Cordia dichotoma	0.36	Cordia		Other	India	GWDD	(Ovendry_weight / Green_volume)
Cordia dichotoma	0.67	Cordia		Other	India	GWDD	(Ovendry_weight / Green_volume)
Cordia dodecandra	0.77	Cordia		Other	South America (tropical)	GWDD	(Ovendry_weight / Green_volume)
Cordia dodecandra	0.53	Cordia		Other	South America (tropical)	GWDD	(Ovendry_weight / Green_volume)
Cordia ecalyculata	1.076	Cordia		Other	South America (extratropical)	GWDD	(Ovendry_weight / Green_volume)
Cordia elaeagnoides	0.88	Cordia		Other	Mexico	GWDD	(Ovendry_weight / Green_volume)
Cordia exaltata	0.41	Cordia		Other	South America (tropical)	GWDD	(Ovendry_weight / Green_volume)
Cordia exaltata	0.387	Cordia		Other	South America (tropical)	GWDD	(Ovendry_weight / Green_volume)
Cordia fallax	0.36	Cordia		Other	South America (tropical)	GWDD	(Ovendry_weight / Green_volume)
Cordia fallax	0.387	Cordia		Other	South America (tropical)	GWDD	(Ovendry_weight / Green_volume)
Cordia fragrantissima	0.689	Cordia		Other	South-East Asia (tropical)	GWDD	(Ovendry_weight / Green_volume)
Cordia gerascanthus	0.77	Cordia		Other	South America (tropical)	GWDD	(Ovendry_weight / Green_volume)
Cordia gerascanthus	0.735	Cordia		Other	South America (tropical)	GWDD	(Ovendry_weight / Green_volume)
Cordia gerascanthus	0.73	Cordia		Other	South America (tropical)	GWDD	(Ovendry_weight / Green_volume)
Cordia glabrata	0.77	Cordia		Other	South America (tropical)	GWDD	(Ovendry_weight / Green_volume)
Cordia goeldiana	0.5	Cordia		Other	South America (tropical)	GWDD	(Ovendry_weight / Green_volume)
Cordia goeldiana	0.51	Cordia		Other	South America (tropical)	GWDD	(Ovendry_weight / Green_volume)
Cordia goeldiana	0.59	Cordia		Other	South America (tropical)	GWDD	(Ovendry_weight / Green_volume)
Cordia goeldiana	0.41	Cordia		Other	South America (tropical)	GWDD	(Ovendry_weight / Green_volume)
Cordia goeldiana	0.48	Cordia		Other	South America (tropical)	GWDD	(Ovendry_weight / Green_volume)
Cordia goetzei	0.758	Cordia		Other	Africa (extratropical)	GWDD	(Ovendry_weight / Green_volume)
Cordia laevifrons	0.33	Cordia		Other	South America (tropical)	GWDD	(Ovendry_weight / Green_volume)
Cordia lasiocalyx	0.397	Cordia		Other	Central America (tropical)	GWDD	(Ovendry_weight / Green_volume)
Cordia lomatoloba	0.41	Cordia		Other	South America (tropical)	GWDD	(Ovendry_weight / Green_volume)
Cordia megalantha	0.39	Cordia		Other	Mexico	GWDD	(Ovendry_weight / Green_volume)
Cordia millenii	0.517	Cordia		Other	Africa (tropical)	GWDD	(Ovendry_weight / Green_volume)
Cordia millenii	0.42	Cordia		Other	Africa (tropical)	GWDD	(Ovendry_weight / Green_volume)
Cordia millenii	0.34	Cordia		Other	Africa (tropical)	GWDD	(Ovendry_weight / Green_volume)
Cordia millenii	0.36	Cordia		Other	Africa (tropical)	GWDD	(Ovendry_weight / Green_volume)
Cordia myxa	0.33	Cordia		Other	South-East Asia (tropical)	GWDD	(Ovendry_weight / Green_volume)
Cordia myxa	0.396	Cordia		Other	Australia/PNG (tropical)	GWDD	(Ovendry_weight / Green_volume)
Cordia nodosa	0.37	Cordia		Other	South America (tropical)	GWDD	(Ovendry_weight / Green_volume)
Cordia nodosa	0.41	Cordia		Other	South America (tropical)	GWDD	(Ovendry_weight / Green_volume)
Cordia platythyrsa	0.517	Cordia		Other	Africa (tropical)	GWDD	(Ovendry_weight / Green_volume)
Cordia platythyrsa	0.373	Cordia		Other	Africa (tropical)	GWDD	(Ovendry_weight / Green_volume)
Cordia platythyrsa	0.354	Cordia		Other	Africa (tropical)	GWDD	(Ovendry_weight / Green_volume)
Cordia platythyrsa	0.336	Cordia		Other	Africa (tropical)	GWDD	(Ovendry_weight / Green_volume)
Cordia platythyrsa	0.345	Cordia		Other	Africa (tropical)	GWDD	(Ovendry_weight / Green_volume)
Cordia sagotii	0.387	Cordia		Other	South America (tropical)	GWDD	(Ovendry_weight / Green_volume)
Cordia sagotii	0.34	Cordia		Other	South America (tropical)	GWDD	(Ovendry_weight / Green_volume)
Cordia sagotii	0.5	Cordia		Other	South America (tropical)	GWDD	(Ovendry_weight / Green_volume)
Cordia scabrifolia	0.474	Cordia		Other	South America (tropical)	GWDD	(Ovendry_weight / Green_volume)
Cordia sebestena	0.7	Cordia		Other	Central America (tropical)	GWDD	(Ovendry_weight / Green_volume)
Cordia seleriana	0.78	Cordia		Other	Mexico	GWDD	(Ovendry_weight / Green_volume)
Cordia sericicalyx	0.387	Cordia		Other	South America (tropical)	GWDD	(Ovendry_weight / Green_volume)
Cordia sonorae	0.81	Cordia		Other	Mexico	GWDD	(Ovendry_weight / Green_volume)
Cordia subcordata	0.51	Cordia	Cordia_subcordata	Other	South-East Asia (tropical)	GWDD	(Ovendry_weight / Green_volume)
Cordia subcordata	0.482	Cordia	Cordia_subcordata	Other	Australia/PNG (tropical)	GWDD	(Ovendry_weight / Green_volume)
Cordia subpubescens	0.22	Cordia		Other	South-East Asia (tropical)	GWDD	(Ovendry_weight / Green_volume)
Cordia sulcata	0.6	Cordia		Other	South America (tropical)	GWDD	(Ovendry_weight / Green_volume)
Cordia tetrandra	0.35	Cordia		Other	South America (tropical)	GWDD	(Ovendry_weight / Green_volume)
Cordia tetrandra	0.34	Cordia		Other	South America (tropical)	GWDD	(Ovendry_weight / Green_volume)
Cordia trichotoma	0.56	Cordia		Other	South America (tropical)	GWDD	(Ovendry_weight / Green_volume)
Cordia trichotoma	0.78	Cordia		Other	South America (extratropical)	GWDD	(Ovendry_weight / Green_volume)
Cordia trichotoma	0.55	Cordia		Other	South America (extratropical)	GWDD	(Ovendry_weight / Green_volume)
Cordia ucayaliensis	0.41	Cordia		Other	South America (tropical)	GWDD	(Ovendry_weight / Green_volume)
Cordia vestita	0.68	Cordia		Other	India	GWDD	(Ovendry_weight / Green_volume)
Hibiscus borneensis	0.32	Hibiscus		Other	South-East Asia (tropical)	GWDD	(Ovendry_weight / Green_volume)
Hibiscus campylosiphon	0.48	Hibiscus		Other	South-East Asia (tropical)	GWDD	(Ovendry_weight / Green_volume)
Hibiscus decaspermus	0.54	Hibiscus		Other	South-East Asia (tropical)	GWDD	(Ovendry_weight / Green_volume)
Hibiscus elatus	0.6	Hibiscus		Other	South-East Asia	GWDD	(Ovendry_weight / Green_volume)
Hibiscus floccosus	0.39	Hibiscus		Other	South-East Asia (tropical)	GWDD	(Ovendry_weight / Green_volume)
Hibiscus fluminis-aprili	0.35	Hibiscus		Other	South-East Asia (tropical)	GWDD	(Ovendry_weight / Green_volume)
Hibiscus lasiococcus	0.329	Hibiscus		Other	Madagascar	GWDD	(Ovendry_weight / Green_volume)
Hibiscus lasiococcus	0.361	Hibiscus		Other	Madagascar	GWDD	(Ovendry_weight / Green_volume)
Hibiscus lasiococcus	0.39	Hibiscus		Other	Madagascar	GWDD	(Ovendry_weight / Green_volume)
Hibiscus macrophyllus	0.32	Hibiscus		Other	South-East Asia (tropical)	GWDD	(Ovendry_weight / Green_volume)
Hibiscus macrophyllus	0.43	Hibiscus		Other	South-East Asia (tropical)	GWDD	(Ovendry_weight / Green_volume)
Hibiscus papuodendron	0.353	Hibiscus		Other	Australia/PNG (tropical)	GWDD	(Ovendry_weight / Green_volume)
Hibiscus populneus	0.8	Hibiscus		Other	India	GWDD	(Ovendry_weight / Green_volume)
Hibiscus tiliaceus	0.474	Hibiscus	Hibiscus_tiliaceus	Other	Australia	GWDD	(Ovendry_weight / Green_volume)
Hibiscus tiliaceus	0.45	Hibiscus	Hibiscus_tiliaceus	Other	Australia	GWDD	(Ovendry_weight / Green_volume)
Hibiscus tiliaceus	0.426	Hibiscus	Hibiscus_tiliaceus	Other	Australia/PNG (tropical)	GWDD	(Ovendry_weight / Green_volume)
Hibiscus tiliaceus	0.43	Hibiscus	Hibiscus_tiliaceus	Other	South-East Asia (tropical)	GWDD	(Ovendry_weight / Green_volume)
Hibiscus tiliaceus	0.47	Hibiscus	Hibiscus_tiliaceus	Other	South-East Asia (tropical)	GWDD	(Ovendry_weight / Green_volume)
Pandanus monticola	0.331	Pandanus		Other	Australia	GWDD	(Ovendry_weight / Green_volume)
Pisonia subcordata	0.5	Pisonia		Other	Central America (tropical)	GWDD	(Ovendry_weight / Green_volume)
Pisonia umbellifera	0.301	Pisonia		Other	Australia/PNG (tropical)	GWDD	(Ovendry_weight / Green_volume)
Pisonia umbellifera	0.301	Pisonia		Other	Australia/PNG (tropical)	GWDD	(Ovendry_weight / Green_volume)
Pisonia umbellifera	0.24	Pisonia		Other	South-East Asia (tropical)	GWDD	(Ovendry_weight / Green_volume)
Terminalia acuminata	0.963	Terminalia		Other	South America (extratropical)	GWDD	(Ovendry_weight / Green_volume)
Terminalia aemula	0.65	Terminalia		Other	South-East Asia	GWDD	(Ovendry_weight / Green_volume)
Terminalia alata	0.75	Terminalia		Other	South-East Asia	GWDD	(Ovendry_weight / Green_volume)
Terminalia amazonia	0.66	Terminalia		Other	South America (tropical)	GWDD	(Ovendry_weight / Green_volume)
Terminalia amazonia	0.655	Terminalia		Other	South America (tropical)	GWDD	(Ovendry_weight / Green_volume)
Terminalia amazonia	0.68	Terminalia		Other	Central America (tropical)	GWDD	(Ovendry_weight / Green_volume)
Terminalia amazonia	0.65	Terminalia		Other	South America (tropical)	GWDD	(Ovendry_weight / Green_volume)
Terminalia amazonia	0.689	Terminalia		Other	South America (tropical)	GWDD	(Ovendry_weight / Green_volume)
Terminalia amazonia	0.79	Terminalia		Other	South America (tropical)	GWDD	(Ovendry_weight / Green_volume)
Terminalia amazonia	0.6	Terminalia		Other	South America (tropical)	GWDD	(Ovendry_weight / Green_volume)
Terminalia amazonia	0.66	Terminalia		Other	South America (tropical)	GWDD	(Ovendry_weight / Green_volume)
Terminalia amazonia	0.69	Terminalia		Other	South America (tropical)	GWDD	(Ovendry_weight / Green_volume)
Terminalia amazonia	0.61	Terminalia		Other	South America (tropical)	GWDD	(Ovendry_weight / Green_volume)
Terminalia amazonia	0.598	Terminalia		Other	Central America (tropical)	GWDD	(Ovendry_weight / Green_volume)
Terminalia amazonia	0.8	Terminalia		Other	South America (tropical)	GWDD	(Ovendry_weight / Green_volume)
Terminalia arenicola	0.689	Terminalia		Other	Australia/PNG (tropical)	GWDD	(Ovendry_weight / Green_volume)
Terminalia argentea	0.8	Terminalia		Other	South America (tropical)	GWDD	(Ovendry_weight / Green_volume)
Terminalia argentea	0.82	Terminalia		Other	South America (tropical)	GWDD	(Ovendry_weight / Green_volume)
Terminalia arjuna	0.94	Terminalia		Other	India	GWDD	(Ovendry_weight / Green_volume)
Terminalia arjuna	0.703	Terminalia		Other	Africa (tropical)	GWDD	(Ovendry_weight / Green_volume)
Terminalia australis	0.559	Terminalia		Other	South America (extratropical)	GWDD	(Ovendry_weight / Green_volume)
Terminalia belirica	0.76	Terminalia		Other	India	GWDD	(Ovendry_weight / Green_volume)
Terminalia brasiliensis	0.81	Terminalia		Other	South America (extratropical)	GWDD	(Ovendry_weight / Green_volume)
Terminalia brasiliensis	0.73	Terminalia		Other	South America (tropical)	GWDD	(Ovendry_weight / Green_volume)
Terminalia brassii	0.27	Terminalia		Other	Oceania	GWDD	(Ovendry_weight / Green_volume)
Terminalia brassii	0.41	Terminalia		Other	Oceania	GWDD	(Ovendry_weight / Green_volume)
Terminalia brassii	0.32	Terminalia		Other	South-East Asia	GWDD	(Ovendry_weight / Green_volume)
Terminalia brassii	0.396	Terminalia		Other	Australia/PNG (tropical)	GWDD	(Ovendry_weight / Green_volume)
Terminalia calamansanay	0.5	Terminalia		Other	South-East Asia	GWDD	(Ovendry_weight / Green_volume)
Terminalia calamansanay	0.396	Terminalia		Other	Australia/PNG (tropical)	GWDD	(Ovendry_weight / Green_volume)
Terminalia canaliculata	0.465	Terminalia		Other	Australia/PNG (tropical)	GWDD	(Ovendry_weight / Green_volume)
Terminalia catappa	0.59	Terminalia	Terminalia_catappa	Other	South America (tropical)	GWDD	(Ovendry_weight / Green_volume)
Terminalia catappa	0.43	Terminalia	Terminalia_catappa	Other	South America (tropical)	GWDD	(Ovendry_weight / Green_volume)
Terminalia catappa	0.43	Terminalia	Terminalia_catappa	Other	South America (tropical)	GWDD	(Ovendry_weight / Green_volume)
Terminalia catappa	0.51	Terminalia	Terminalia_catappa	Other	India	GWDD	(Ovendry_weight / Green_volume)
Terminalia catappa	0.46	Terminalia	Terminalia_catappa	Other	South-East Asia	GWDD	(Ovendry_weight / Green_volume)
Terminalia catappa	0.465	Terminalia	Terminalia_catappa	Other	Australia/PNG (tropical)	GWDD	(Ovendry_weight / Green_volume)
Terminalia catappa	0.461	Terminalia	Terminalia_catappa	Other	Africa (tropical)	GWDD	(Ovendry_weight / Green_volume)
Terminalia chebula	0.88	Terminalia		Other	India	GWDD	(Ovendry_weight / Green_volume)
Terminalia complanata	0.39	Terminalia		Other	Australia/PNG (tropical)	GWDD	(Ovendry_weight / Green_volume)
Terminalia complanata	0.45	Terminalia		Other	Australia/PNG (tropical)	GWDD	(Ovendry_weight / Green_volume)
Terminalia complanata	0.396	Terminalia		Other	Australia/PNG (tropical)	GWDD	(Ovendry_weight / Green_volume)
Terminalia copelandi	0.396	Terminalia		Other	Australia/PNG (tropical)	GWDD	(Ovendry_weight / Green_volume)
Terminalia dichotoma	0.723	Terminalia		Other	South America (tropical)	GWDD	(Ovendry_weight / Green_volume)
Terminalia dichotoma	0.71	Terminalia		Other	South America (tropical)	GWDD	(Ovendry_weight / Green_volume)
Terminalia dichotoma	0.69	Terminalia		Other	South America (tropical)	GWDD	(Ovendry_weight / Green_volume)
Terminalia fagifolia	1	Terminalia		Other	South America (extratropical)	GWDD	(Ovendry_weight / Green_volume)
Terminalia faveolata	0.396	Terminalia		Other	Australia/PNG (tropical)	GWDD	(Ovendry_weight / Green_volume)
Terminalia foetidissima	0.58	Terminalia		Other	South-East Asia (tropical)	GWDD	(Ovendry_weight / Green_volume)
Terminalia foetidissima	0.62	Terminalia		Other	South-East Asia (tropical)	GWDD	(Ovendry_weight / Green_volume)
Terminalia gazensis	0.603	Terminalia		Other	Africa (extratropical)	GWDD	(Ovendry_weight / Green_volume)
Terminalia glaucescens	0.732	Terminalia		Other	Africa (tropical)	GWDD	(Ovendry_weight / Green_volume)
Terminalia guyanensis	0.87	Terminalia		Other	South America (tropical)	GWDD	(Ovendry_weight / Green_volume)
Terminalia guyanensis	0.723	Terminalia		Other	South America (tropical)	GWDD	(Ovendry_weight / Green_volume)
Terminalia guyanensis	0.65	Terminalia		Other	South America (tropical)	GWDD	(Ovendry_weight / Green_volume)
Terminalia guyanensis	0.64	Terminalia		Other	South America (tropical)	GWDD	(Ovendry_weight / Green_volume)
Terminalia guyanensis	0.69	Terminalia		Other	South America (tropical)	GWDD	(Ovendry_weight / Green_volume)
Terminalia hainanensis	0.732	Terminalia		Other	China	GWDD	(Ovendry_weight / Green_volume)
Terminalia hainanensis	0.7	Terminalia		Other	China	GWDD	(Ovendry_weight / Green_volume)
Terminalia hypargyrea	0.396	Terminalia		Other	Australia/PNG (tropical)	GWDD	(Ovendry_weight / Green_volume)
Terminalia indet	0.69	Terminalia		Other	South America (tropical)	GWDD	(Ovendry_weight / Green_volume)
Terminalia indet	0.64	Terminalia		Other	South America (tropical)	GWDD	(Ovendry_weight / Green_volume)
Terminalia ivorensis	0.42	Terminalia		Other	Africa (tropical)	GWDD	(Ovendry_weight / Green_volume)
Terminalia ivorensis	0.39	Terminalia		Other	South-East Asia	GWDD	(Ovendry_weight / Green_volume)
Terminalia ivorensis	0.448	Terminalia		Other	Africa (tropical)	GWDD	(Ovendry_weight / Green_volume)
Terminalia ivorensis	0.43	Terminalia		Other	Africa (tropical)	GWDD	(Ovendry_weight / Green_volume)
Terminalia ivorensis	0.392	Terminalia		Other	Africa (tropical)	GWDD	(Ovendry_weight / Green_volume)
Terminalia ivorensis	0.464	Terminalia		Other	Africa (tropical)	GWDD	(Ovendry_weight / Green_volume)
Terminalia ivorensis	0.484	Terminalia		Other	Africa (tropical)	GWDD	(Ovendry_weight / Green_volume)
Terminalia ivorensis	0.471	Terminalia		Other	Africa (tropical)	GWDD	(Ovendry_weight / Green_volume)
Terminalia ivorensis	0.359	Terminalia		Other	Africa (tropical)	GWDD	(Ovendry_weight / Green_volume)
Terminalia ivorensis	0.391	Terminalia		Other	Africa (tropical)	GWDD	(Ovendry_weight / Green_volume)
Terminalia ivorensis	0.422	Terminalia		Other	Africa (tropical)	GWDD	(Ovendry_weight / Green_volume)
Terminalia ivorensis	0.441	Terminalia		Other	Africa (tropical)	GWDD	(Ovendry_weight / Green_volume)
Terminalia ivorensis	0.442	Terminalia		Other	Africa (tropical)	GWDD	(Ovendry_weight / Green_volume)
Terminalia ivorensis	0.445	Terminalia		Other	Africa (tropical)	GWDD	(Ovendry_weight / Green_volume)
Terminalia ivorensis	0.483	Terminalia		Other	Africa (tropical)	GWDD	(Ovendry_weight / Green_volume)
Terminalia ivorensis	0.585	Terminalia		Other	Africa (tropical)	GWDD	(Ovendry_weight / Green_volume)
Terminalia ivorensis	0.48	Terminalia		Other	Africa (tropical)	GWDD	(Ovendry_weight / Green_volume)
Terminalia kaernbachii	0.396	Terminalia		Other	Australia/PNG (tropical)	GWDD	(Ovendry_weight / Green_volume)
Terminalia kuhlmannii	0.79	Terminalia		Other	South America (extratropical)	GWDD	(Ovendry_weight / Green_volume)
Terminalia longespicata	0.396	Terminalia		Other	Australia/PNG (tropical)	GWDD	(Ovendry_weight / Green_volume)
Terminalia lucida	0.65	Terminalia		Other	South America (tropical)	GWDD	(Ovendry_weight / Green_volume)
Terminalia macroptera	0.768	Terminalia		Other	Africa (extratropical)	GWDD	(Ovendry_weight / Green_volume)
Terminalia macroptera	0.87	Terminalia		Other	Africa (tropical)	GWDD	(Ovendry_weight / Green_volume)
Terminalia manii	0.66	Terminalia		Other	India	GWDD	(Ovendry_weight / Green_volume)
Terminalia mantaly	0.548	Terminalia		Other	Madagascar	GWDD	(Ovendry_weight / Green_volume)
Terminalia mantaly	0.565	Terminalia		Other	Madagascar	GWDD	(Ovendry_weight / Green_volume)
Terminalia mantaly	0.566	Terminalia		Other	Madagascar	GWDD	(Ovendry_weight / Green_volume)
Terminalia mantaly	0.568	Terminalia		Other	Madagascar	GWDD	(Ovendry_weight / Green_volume)
Terminalia mantaly	0.598	Terminalia		Other	Madagascar	GWDD	(Ovendry_weight / Green_volume)
Terminalia melanocarpa	0.689	Terminalia		Other	Australia/PNG (tropical)	GWDD	(Ovendry_weight / Green_volume)
Terminalia microcarpa	0.55	Terminalia		Other	Australia	GWDD	(Ovendry_weight / Green_volume)
Terminalia microcarpa	0.551	Terminalia		Other	Australia/PNG (tropical)	GWDD	(Ovendry_weight / Green_volume)
Terminalia microcarpa	0.465	Terminalia		Other	Australia/PNG (tropical)	GWDD	(Ovendry_weight / Green_volume)
Terminalia mollis	0.883	Terminalia		Other	Africa (extratropical)	GWDD	(Ovendry_weight / Green_volume)
Terminalia oblonga	0.675	Terminalia		Other	Central America (tropical)	GWDD	(Ovendry_weight / Green_volume)
Terminalia oblonga	0.91	Terminalia		Other	South America (tropical)	GWDD	(Ovendry_weight / Green_volume)
Terminalia oblonga	0.73	Terminalia		Other	South America (tropical)	GWDD	(Ovendry_weight / Green_volume)
Terminalia oblonga	0.75	Terminalia		Other	South America (tropical)	GWDD	(Ovendry_weight / Green_volume)
Terminalia oblonga	0.37	Terminalia		Other	South America (tropical)	GWDD	(Ovendry_weight / Green_volume)
Terminalia oblonga	0.73	Terminalia		Other	South America (tropical)	GWDD	(Ovendry_weight / Green_volume)
Terminalia porphyrocarpa	0.663	Terminalia		Other	Australia/PNG (tropical)	GWDD	(Ovendry_weight / Green_volume)
Terminalia porphyrocarpa	0.663	Terminalia		Other	Australia/PNG (tropical)	GWDD	(Ovendry_weight / Green_volume)
Terminalia procera	0.52	Terminalia		Other	India	GWDD	(Ovendry_weight / Green_volume)
Terminalia prunioides	0.93	Terminalia		Other	Africa (tropical)	GWDD	(Ovendry_weight / Green_volume)
Terminalia pterocarpa	0.48	Terminalia		Other	Oceania	GWDD	(Ovendry_weight / Green_volume)
Terminalia randii	0.814	Terminalia		Other	Africa (extratropical)	GWDD	(Ovendry_weight / Green_volume)
Terminalia richii	0.474	Terminalia		Other	Oceania	GWDD	(Ovendry_weight / Green_volume)
Terminalia rubiginosa	0.396	Terminalia		Other	Australia/PNG (tropical)	GWDD	(Ovendry_weight / Green_volume)
Terminalia sepicana	0.465	Terminalia		Other	Australia/PNG (tropical)	GWDD	(Ovendry_weight / Green_volume)
Terminalia sericea	0.715	Terminalia		Other	Africa (extratropical)	GWDD	(Ovendry_weight / Green_volume)
Terminalia solomonensis	0.396	Terminalia		Other	Australia/PNG (tropical)	GWDD	(Ovendry_weight / Green_volume)
Terminalia stenostachya	0.883	Terminalia		Other	Africa (extratropical)	GWDD	(Ovendry_weight / Green_volume)
Terminalia subspathulata	0.53	Terminalia		Other	South-East Asia (tropical)	GWDD	(Ovendry_weight / Green_volume)
Terminalia subspathulata	0.55	Terminalia		Other	South-East Asia (tropical)	GWDD	(Ovendry_weight / Green_volume)
Terminalia superba	0.44	Terminalia		Other	Africa (tropical)	GWDD	(Ovendry_weight / Green_volume)
Terminalia superba	0.48	Terminalia		Other	Africa (tropical)	GWDD	(Ovendry_weight / Green_volume)
Terminalia superba	0.46	Terminalia		Other	South-East Asia	GWDD	(Ovendry_weight / Green_volume)
Terminalia superba	0.474	Terminalia		Other	Africa (tropical)	GWDD	(Ovendry_weight / Green_volume)
Terminalia superba	0.461	Terminalia		Other	Africa (tropical)	GWDD	(Ovendry_weight / Green_volume)
Terminalia superba	0.45	Terminalia		Other	Africa (tropical)	GWDD	(Ovendry_weight / Green_volume)
Terminalia superba	0.464	Terminalia		Other	Africa (tropical)	GWDD	(Ovendry_weight / Green_volume)
Terminalia superba	0.486	Terminalia		Other	Africa (tropical)	GWDD	(Ovendry_weight / Green_volume)
Terminalia superba	0.429	Terminalia		Other	Africa (tropical)	GWDD	(Ovendry_weight / Green_volume)
Terminalia superba	0.318	Terminalia		Other	Africa (tropical)	GWDD	(Ovendry_weight / Green_volume)
Terminalia superba	0.355	Terminalia		Other	Africa (tropical)	GWDD	(Ovendry_weight / Green_volume)
Terminalia superba	0.362	Terminalia		Other	Africa (tropical)	GWDD	(Ovendry_weight / Green_volume)
Terminalia superba	0.362	Terminalia		Other	Africa (tropical)	GWDD	(Ovendry_weight / Green_volume)
Terminalia superba	0.363	Terminalia		Other	Africa (tropical)	GWDD	(Ovendry_weight / Green_volume)
Terminalia superba	0.368	Terminalia		Other	Africa (tropical)	GWDD	(Ovendry_weight / Green_volume)
Terminalia superba	0.368	Terminalia		Other	Africa (tropical)	GWDD	(Ovendry_weight / Green_volume)
Terminalia superba	0.387	Terminalia		Other	Africa (tropical)	GWDD	(Ovendry_weight / Green_volume)
Terminalia superba	0.392	Terminalia		Other	Africa (tropical)	GWDD	(Ovendry_weight / Green_volume)
Terminalia superba	0.393	Terminalia		Other	Africa (tropical)	GWDD	(Ovendry_weight / Green_volume)
Terminalia superba	0.398	Terminalia		Other	Africa (tropical)	GWDD	(Ovendry_weight / Green_volume)
Terminalia superba	0.403	Terminalia		Other	Africa (tropical)	GWDD	(Ovendry_weight / Green_volume)
Terminalia superba	0.41	Terminalia		Other	Africa (tropical)	GWDD	(Ovendry_weight / Green_volume)
Terminalia superba	0.411	Terminalia		Other	Africa (tropical)	GWDD	(Ovendry_weight / Green_volume)
Terminalia superba	0.422	Terminalia		Other	Africa (tropical)	GWDD	(Ovendry_weight / Green_volume)
Terminalia superba	0.423	Terminalia		Other	Africa (tropical)	GWDD	(Ovendry_weight / Green_volume)
Terminalia superba	0.425	Terminalia		Other	Africa (tropical)	GWDD	(Ovendry_weight / Green_volume)
Terminalia superba	0.428	Terminalia		Other	Africa (tropical)	GWDD	(Ovendry_weight / Green_volume)
Terminalia superba	0.439	Terminalia		Other	Africa (tropical)	GWDD	(Ovendry_weight / Green_volume)
Terminalia superba	0.452	Terminalia		Other	Africa (tropical)	GWDD	(Ovendry_weight / Green_volume)
Terminalia superba	0.454	Terminalia		Other	Africa (tropical)	GWDD	(Ovendry_weight / Green_volume)
Terminalia superba	0.457	Terminalia		Other	Africa (tropical)	GWDD	(Ovendry_weight / Green_volume)
Terminalia superba	0.459	Terminalia		Other	Africa (tropical)	GWDD	(Ovendry_weight / Green_volume)
Terminalia superba	0.46	Terminalia		Other	Africa (tropical)	GWDD	(Ovendry_weight / Green_volume)
Terminalia superba	0.461	Terminalia		Other	Africa (tropical)	GWDD	(Ovendry_weight / Green_volume)
Terminalia superba	0.464	Terminalia		Other	Africa (tropical)	GWDD	(Ovendry_weight / Green_volume)
Terminalia superba	0.479	Terminalia		Other	Africa (tropical)	GWDD	(Ovendry_weight / Green_volume)
Terminalia superba	0.483	Terminalia		Other	Africa (tropical)	GWDD	(Ovendry_weight / Green_volume)
Terminalia superba	0.486	Terminalia		Other	Africa (tropical)	GWDD	(Ovendry_weight / Green_volume)
Terminalia superba	0.487	Terminalia		Other	Africa (tropical)	GWDD	(Ovendry_weight / Green_volume)
Terminalia superba	0.488	Terminalia		Other	Africa (tropical)	GWDD	(Ovendry_weight / Green_volume)
Terminalia superba	0.493	Terminalia		Other	Africa (tropical)	GWDD	(Ovendry_weight / Green_volume)
Terminalia superba	0.498	Terminalia		Other	Africa (tropical)	GWDD	(Ovendry_weight / Green_volume)
Terminalia superba	0.501	Terminalia		Other	Africa (tropical)	GWDD	(Ovendry_weight / Green_volume)
Terminalia superba	0.503	Terminalia		Other	Africa (tropical)	GWDD	(Ovendry_weight / Green_volume)
Terminalia superba	0.507	Terminalia		Other	Africa (tropical)	GWDD	(Ovendry_weight / Green_volume)
Terminalia superba	0.524	Terminalia		Other	Africa (tropical)	GWDD	(Ovendry_weight / Green_volume)
Terminalia superba	0.528	Terminalia		Other	Africa (tropical)	GWDD	(Ovendry_weight / Green_volume)
Terminalia superba	0.532	Terminalia		Other	Africa (tropical)	GWDD	(Ovendry_weight / Green_volume)
Terminalia superba	0.534	Terminalia		Other	Africa (tropical)	GWDD	(Ovendry_weight / Green_volume)
Terminalia superba	0.541	Terminalia		Other	Africa (tropical)	GWDD	(Ovendry_weight / Green_volume)
Terminalia superba	0.543	Terminalia		Other	Africa (tropical)	GWDD	(Ovendry_weight / Green_volume)
Terminalia superba	0.547	Terminalia		Other	Africa (tropical)	GWDD	(Ovendry_weight / Green_volume)
Terminalia superba	0.548	Terminalia		Other	Africa (tropical)	GWDD	(Ovendry_weight / Green_volume)
Terminalia superba	0.585	Terminalia		Other	Africa (tropical)	GWDD	(Ovendry_weight / Green_volume)
Terminalia superba	0.625	Terminalia		Other	Africa (tropical)	GWDD	(Ovendry_weight / Green_volume)
Terminalia superba	0.469	Terminalia		Other	Africa (tropical)	GWDD	(Ovendry_weight / Green_volume)
Terminalia superba	0.56	Terminalia		Other	Africa (tropical)	GWDD	(Ovendry_weight / Green_volume)
Terminalia superba	0.38	Terminalia		Other	Africa (tropical)	GWDD	(Ovendry_weight / Green_volume)
Terminalia tetrandra	0.536	Terminalia		Other	Madagascar	GWDD	(Ovendry_weight / Green_volume)
Terminalia tetrandra	0.56	Terminalia		Other	Madagascar	GWDD	(Ovendry_weight / Green_volume)
Terminalia tomentosa	0.73	Terminalia		Other	Africa (extratropical)	GWDD	(Ovendry_weight / Green_volume)
Terminalia triflora	0.731	Terminalia		Other	South America (extratropical)	GWDD	(Ovendry_weight / Green_volume)
Terminalia triflora	0.765	Terminalia		Other	South America (extratropical)	GWDD	(Ovendry_weight / Green_volume)
Tournefortia fuliginosa	0.47	Heliotropium		Other	South America (tropical)	GWDD	(Ovendry_weight / Green_volume)
Cordia alliodora	0.57	Cordia		Other	Tropics	Hidayat_Simpson	(Ovendry_weight / Green_volume)
Cordia alliodora	0.57	Cordia		Other	Tropics	Hidayat_Simpson	(Ovendry_weight / Green_volume)
Cordia alliodora	0.503	Cordia		Other	Tropics	Hidayat_Simpson	(Ovendry_weight / Green_volume)
Cordia alliodora	0.48	Cordia		Other	Tropics	Hidayat_Simpson	(Ovendry_weight / Green_volume)
Cordia alliodora	0.44	Cordia		Other	Tropics	Hidayat_Simpson	(Ovendry_weight / Green_volume)
Cordia apurensis	0.722	Cordia		Other	Tropics	Hidayat_Simpson	(Ovendry_weight / Green_volume)
Cordia bicolor	0.472	Cordia		Other	Tropics	Hidayat_Simpson	(Ovendry_weight / Green_volume)
Cordia caffra	0.661	Cordia		Other	Tropics	Hidayat_Simpson	(Ovendry_weight / Green_volume)
Cordia collococca	0.47	Cordia		Other	Tropics	Hidayat_Simpson	(Ovendry_weight / Green_volume)
Cordia dodecandra	0.84	Cordia		Other	Tropics	Hidayat_Simpson	(Ovendry_weight / Green_volume)
Cordia exaltata	0.413	Cordia		Other	Tropics	Hidayat_Simpson	(Ovendry_weight / Green_volume)
Cordia fallax	0.363	Cordia		Other	Tropics	Hidayat_Simpson	(Ovendry_weight / Green_volume)
Cordia goeldiana	0.52	Cordia		Other	Tropics	Hidayat_Simpson	(Ovendry_weight / Green_volume)
Cordia goeldiana	0.555	Cordia		Other	Tropics	Hidayat_Simpson	(Ovendry_weight / Green_volume)
Cordia millenii	0.36	Cordia		Other	Tropics	Hidayat_Simpson	(Ovendry_weight / Green_volume)
Cordia spp.	0.369	Cordia		Other	Tropics	Hidayat_Simpson	(Ovendry_weight / Green_volume)
Cordia subcordata	0.64	Cordia	Cordia_subcordata	Other	Tropics	Hidayat_Simpson	(Ovendry_weight / Green_volume)
Cordia trichotoma	0.5	Cordia		Other	Tropics	Hidayat_Simpson	(Ovendry_weight / Green_volume)
Pisonia cuspidata	0.471	Pisonia		Other	Tropics	Hidayat_Simpson	(Ovendry_weight / Green_volume)
Pisonia spp.	0.559	Pisonia		Other	Tropics	Hidayat_Simpson	(Ovendry_weight / Green_volume)
Pisonia umbellifera	0.214	Pisonia		Other	Tropics	Hidayat_Simpson	(Ovendry_weight / Green_volume)
Pisonia sp.	0.42	Pisonia		Other	Tropics	IICA	(Ovendry_weight / Green_volume)
Terminalia amazonia	0.68	Terminalia		Other	Tropics	IICA	(Ovendry_weight / Green_volume)
Terminalia amazonia	0.7	Terminalia		Other	Guyana	IICA	(Ovendry_weight / Green_volume)
Terminalia amazonia	0.63	Terminalia		Other	Honduras	IICA	(Ovendry_weight / Green_volume)
Terminalia amazonia	0.58	Terminalia		Other	Honduras	IICA	(Ovendry_weight / Green_volume)
Terminalia amazonia	0.7	Terminalia		Other	Trinidad	IICA	(Ovendry_weight / Green_volume)
Terminalia guianensis	0.57	Terminalia		Other	Venezuela	IICA	(Ovendry_weight / Green_volume)
Terminalia lucida	0.65	Terminalia		Other	Costa Rica	IICA	(Ovendry_weight / Green_volume)
Cocos nucifera	0.5	Cocos	Cocos_nucifera	Other	Tropical Asia	Reyes	(Ovendry_weight / Green_volume)
Cordia africana	0.4	Cordia		Other	Tropical Africa	Reyes	(Ovendry_weight / Green_volume)
Cordia alliodora	0.42	Cordia		Other	Tropical America	Reyes	(Ovendry_weight / Green_volume)
Cordia alliodora	0.47	Cordia		Other	Tropical America	Reyes	(Ovendry_weight / Green_volume)
Cordia alliodora	0.5	Cordia		Other	Tropical America	Reyes	(Ovendry_weight / Green_volume)
Cordia alliodora	0.57	Cordia		Other	Tropical America	Reyes	(Ovendry_weight / Green_volume)
Cordia apurensis	0.66	Cordia		Other	Tropical America	Reyes	(Ovendry_weight / Green_volume)
Cordia bicolor	0.43	Cordia		Other	Tropical America	Reyes	(Ovendry_weight / Green_volume)
Cordia bicolor	0.49	Cordia		Other	Tropical America	Reyes	(Ovendry_weight / Green_volume)
Cordia borinquensis	0.7	Cordia		Other	Tropical America	Reyes	(Ovendry_weight / Green_volume)
Cordia collococca	0.47	Cordia		Other	Tropical America	Reyes	(Ovendry_weight / Green_volume)
Cordia exaltata	0.41	Cordia		Other	Tropical America	Reyes	(Ovendry_weight / Green_volume)
Cordia fallax	0.36	Cordia		Other	Tropical America	Reyes	(Ovendry_weight / Green_volume)
Cordia goeldiana	0.5	Cordia		Other	Tropical America	Reyes	(Ovendry_weight / Green_volume)
Cordia millenii	0.34	Cordia		Other	Tropical Africa	Reyes	(Ovendry_weight / Green_volume)
Cordia platythyrsa	0.36	Cordia		Other	Tropical Africa	Reyes	(Ovendry_weight / Green_volume)
Cordia sagotii	0.5	Cordia		Other	Tropical America	Reyes	(Ovendry_weight / Green_volume)
Cordia spp.	0.53	Cordia		Other	Tropical Asia	Reyes	(Ovendry_weight / Green_volume)
Cordia spp. (alliodora group)	0.48	Cordia		Other	Tropical America	Reyes	(Ovendry_weight / Green_volume)
Cordia spp. (gerascanthus group)	0.74	Cordia		Other	Tropical America	Reyes	(Ovendry_weight / Green_volume)
Cordia sulcata	0.6	Cordia		Other	Tropical America	Reyes	(Ovendry_weight / Green_volume)
Hibiscus tiliaceus	0.57	Hibiscus	Hibiscus_tiliaceus	Other	Tropical Asia	Reyes	(Ovendry_weight / Green_volume)
Pisonia umbellifera	0.21	Pisonia		Other	Tropical Asia	Reyes	(Ovendry_weight / Green_volume)
Terminalia amazonia	0.66	Terminalia		Other	Tropical America	Reyes	(Ovendry_weight / Green_volume)
Terminalia arjuna	0.68	Terminalia		Other	Tropical Asia	Reyes	(Ovendry_weight / Green_volume)
Terminalia belerica	0.72	Terminalia		Other	Tropical Asia	Reyes	(Ovendry_weight / Green_volume)
Terminalia catappa	0.52	Terminalia	Terminalia_catappa	Other	Tropical Asia	Reyes	(Ovendry_weight / Green_volume)
Terminalia catappa	0.59	Terminalia	Terminalia_catappa	Other	Tropical America	Reyes	(Ovendry_weight / Green_volume)
Terminalia chebula	0.96	Terminalia		Other	Tropical Asia	Reyes	(Ovendry_weight / Green_volume)
Terminalia citrina	0.71	Terminalia		Other	Tropical Asia	Reyes	(Ovendry_weight / Green_volume)
Terminalia copelandii	0.46	Terminalia		Other	Tropical Asia	Reyes	(Ovendry_weight / Green_volume)
Terminalia foetidissima	0.55	Terminalia		Other	Tropical Asia	Reyes	(Ovendry_weight / Green_volume)
Terminalia guianensis	0.63	Terminalia		Other	Tropical America	Reyes	(Ovendry_weight / Green_volume)
Terminalia lucida	0.65	Terminalia		Other	Tropical America	Reyes	(Ovendry_weight / Green_volume)
Terminalia microcarpa	0.53	Terminalia		Other	Tropical Asia	Reyes	(Ovendry_weight / Green_volume)
Terminalia nitens	0.58	Terminalia		Other	Tropical Asia	Reyes	(Ovendry_weight / Green_volume)
Terminalia pterocarpa	0.48	Terminalia		Other	Tropical Asia	Reyes	(Ovendry_weight / Green_volume)
Terminalia sp.	0.5	Terminalia		Other	Tropical America	Reyes	(Ovendry_weight / Green_volume)
Terminalia sp.	0.51	Terminalia		Other	Tropical America	Reyes	(Ovendry_weight / Green_volume)
Terminalia sp.	0.58	Terminalia		Other	Tropical America	Reyes	(Ovendry_weight / Green_volume)
Terminalia superba	0.45	Terminalia		Other	Tropical Africa	Reyes	(Ovendry_weight / Green_volume)
Terminalia tomentosa	0.73	Terminalia		Other	Tropical Asia	Reyes	(Ovendry_weight / Green_volume)
Terminalia tomentosa	0.76	Terminalia		Other	Tropical Asia	Reyes	(Ovendry_weight / Green_volume)
Terminalia tomentosa	0.77	Terminalia		Other	Tropical Asia	Reyes	(Ovendry_weight / Green_volume)
